# Supplementary material for: The FHP01 DDX3X Helicase Inhibitor Exerts Potent Anti-Tumor Activity In Vivo in Breast Cancer Pre-Clinical Models
Source: Cancers (Basel). 2021 Sep 27;13(19):4830. doi: 10.3390/cancers13194830 (PMC8507746; doi:10.3390/cancers13194830)
Supplement: Supplementary file 1 [file cancers-13-04830-s001.zip]

Archive with 1 entries (1 files):
- cancers-1404031-supplementary.pdf
